# Supplementary material for: Aging aggravates cognitive dysfunction in spontaneously hypertensive rats by inducing cerebral microvascular endothelial dysfunction
Source: PLoS One. 2025 Mar 13;20(3):e0316383. doi: 10.1371/journal.pone.0316383 (PMC11906062; doi:10.1371/journal.pone.0316383)
Supplement: S2 File — (XLSX) [file pone.0316383.s002.xlsx]

## Sheet: Figure 1
	Figure1B Ratio of weight to body weight of liver, thymus, brain, and spleen at the time of rat sampling						Figure1C Levels of oxidative stress					Figure1D Weekly systolic blood pressure changes															Figure1D Weekly diastolic blood pressure changes
	Groups	liver index (g/kg)	Thymus Index (g/kg)	Brain index(g/kg)	Spleen index(g/kg)		Groups	T-SOD Concentration (U/mL)	GSH-Px Concentration(U)	MDA Concentration (μmol/L)		Group/week	week 0	week 1	week 2	week 3	week 4	week 5	week 6	week 7	week 8	week 9	week 10	week 11	week 12		Group/week	week 0	week 1	week 2	week 3	week 4	week 5	week 6	week 7	week 8	week 9	week 10	week 11	week 12
	WKY+NS 0W	33.943	1.897	5.849	1.743		WKY+NS 0W	336.894	5256.86	7.64		WKY+NS	129.6	131.1	132.3	133.4	135.5	136.1	137.3	138.5	140.3	142.4	144.5	146.4	147.6		WKY+NS	89.2	91.6	93.3	94.3	96.3	98.3	99.2	99.4	100.3	101.5	102.3	108.4	112.3
		32.864	1.972	5.704	1.831			348.943	5578.9	7.953			119.4	120.6	123.3	125.5	128.5	129.4	130.3	132.2	134.1	135.5	137.6	139.4	140.4			80.4	83.4	85.3	86.3	89.5	91.3	92.5	94.3	95.2	96.3	97.3	99.4	100.2
		31.953	1.982	5.736	1.789			321.86	5404.64	8.532			121.3	125.4	126.4	128.3	136.3	138.4	139.4	140.2	141.2	142.4	143.5	145.7	150.6			84.2	85.3	86.3	87.4	89.2	90.2	91.3	93.2	94.2	95.2	96.2	97.1	104.1
		33.634	1.852	5.927	1.893			325.865	5562.87	6.953			118.6	120.8	124.5	127.3	128.6	129.8	138.5	140.5	141.6	144.7	146.3	148.5	149.9			90.3	92.4	94.5	95.2	96.3	97.3	99.1	100.2	103.1	105.2	106.3	109.4	109.3
		33.853	1.891	5.768	1.742			304.875	5698.98	7.468			127	129.9	132.4	133.2	134.6	136	138.4	139.2	142.6	145	148.9	149	150.5			82.4	83.4	84.4	85.4	86.2	87.4	89.2	90.2	93.2	95.2	98.3	100.2	105.2
		33.79	1.901	5.754	1.842			315.864	5568.64	7.865			120.2	125.1	135.4	136.5	138.4	139.5	141.8	143.2	146.6	148.3	150.6	152.3	153.8			85.2	87.4	90.4	94.2	95.2	96.2	98.4	99.2	100.2	103.2	106.2	108.3	110.3
	WKY+NS 12W	32.953	1.892	5.154	1.789		WKY+NS 12W	326.865	5467.88	8.643		WKY+D-gal	129.4	130.7	131.1	132.5	136	138.4	139.1	140.2	142.9	145.5	149.2	150.8	152.8		WKY+D-gal	91.3433	93.5433	95.7543	96.53	98.5322	99.654	100.243	101.445	102.546	103.546	104.543	106.435	113.754
		32.043	1.953	5.029	1.743			312.64	5432.65	7.232			128.5	129.5	132.4	134.2	136.3	139.5	141.4	143.5	146.6	149.5	150.5	152.5	154.6			83.5	87.4	89	90.3	91.5	92	93.1	94.3	95.2	96.4	98.3	99.1	100.7
		32.846	1.835	5.259	1.748			320.654	5585.54	8.532			120.3	121.5	122.5	124.3	125.7	127.3	129.4	130.7	134.4	136.4	138.4	140.5	144.3			85.5	86.8	88.7	89.4	90.6	91.5	93.8	94.9	95.1	97	98.2	100.3	102.1
		32.568	1.963	5.181	1.89			335.86	5686.09	8.645			124.6	126.6	130.1	135.2	137.6	139.6	142.4	147.2	148.4	151.4	153.5	155.2	156.4			90.3	91.3	93.8	94.1	95.3	96.9	98	99.2	100.3	101.5	103.5	105.5	107.6
		32.573	1.846	5.191	1.832			325.654	5690.64	7.32			121.9	124	126.4	127.5	129.6	130.4	132.5	133.2	135.4	136.4	139.5	140.2	143.2			83.1	85.2	86.1	88	89.3	90.5	92.4	94.3	95.4	96.2	97.4	99	100.2
		32.743	1.935	5.235	1.793			333.775	5380.64	8.532			130.8	130.5	131.3	135.5	136.4	137.4	139.2	144.6	148.5	150.5	153.3	155.3	156.4			82.4	84.7	85.3	86.1	87.4	88	89.2	90.4	91.3	93.2	94	97.2	99
	WKY+D-gal 0W	33.652	1.897	5.634	1.743		WKY+D-gal 0W	333.655	5177.42	8.438		SHR+NS	181.3	182.6	183.2	184.4	186.5	188.8	190.5	191.7	192.9	193.1	194.4	195.8	197.9		SHR+NS	117.231	117.432	118.213	118.544	118.658	119.213	119.543	119.769	120.543	120.645	120.655	121.343	121.655
		30.205	1.703	5.834	1.701			325.119	5680.65	8.029			180	183.2	184.2	185.7	186.3	187.2	188.4	190.4	193.5	195.3	197.3	198.3	199.3			110.4	112.4	114.5	115.7	116.5	118	119.4	120.5	121.3	121.9	122.9	124	124.4
		32.772	1.982	5.674	1.636			309.341	4926.03	7.352			173.3	176.3	177.1	178.3	180.4	182.4	183.5	184.3	185.4	186.2	188.6	189.3	190.4			119.5	120.3	121.3	122.6	123.7	124.4	125.5	126.4	127.6	127.9	128.3	128.5	130.5
		33.653	1.624	5.857	1.732			317.488	5041.98	7.48			171.4	173.3	174.6	177.5	178.6	180.4	182.5	184.3	186	187.2	189.3	190.4	192			109.4	110.2	112.3	113.3	114.4	115.5	116.4	118.4	118.9	119.3	120.4	121.5	122.4
		32.692	1.587	5.905	1.719			305.299	5721.85	6.927			182.7	184.2	185.2	186.4	188.4	189.3	190.3	192.4	193.5	195.3	196.4	197.3	198.3			115.2	116.4	117.4	118.3	119.4	120.5	121.5	121.9	122.5	123.5	123.8	124.4	125.6
		32.082	1.502	5.796	1.751			300.361	5532.72	9.874			179.6	182.1	185.2	187.3	188.3	190.4	192.4	194.6	195.4	196.3	198.3	198.9	199.4			113.5	114.3	115.3	116.3	116.4	117.4	118.2	119.3	120.8	121.4	122.3	123.2	124.4
	WKY+D-gal 12W	25.54	1.51	5.849	1.205		WKY+D-gal 12W	278.951	4020.09	10.008		SHR+D-gal	185.3	187.5	190.9	195.9	197.4	200.5	205.7	208.1	212.4	217.7	219.1	223	230.6		SHR+D-gal	118.617	120.95	121.567	123.283	125.47	127.94	131.84	134.93	140.36	143.03	147.83	150.38	154.83
		25.753	1.29	5.704	1.374			282.138	4573.65	11.722			186.3	187.4	190.6	192.3	195.6	198	204.2	209.6	215.3	219.4	220.4	225.6	229.4			108.3	114.3	119.1	124.2	128.3	132.3	138.4	143.4	145.5	149.4	153.6	159	163.2
		25.373	1.697	5.736	1.218			283.873	4324.61	10.907			173.5	177.5	179.3	183.5	187.5	190.5	194.5	197.1	202.5	207.9	210.5	213.7	216.4			112.4	115.2	117.5	120.4	123.5	129	134.2	142.3	147.4	150.3	153.2	158.8	160.1
		25.475	1.272	5.927	1.35			272.687	4698.76	10.41			175.4	179.6	184.4	187.3	190.4	193.5	197.3	200.4	206.3	210.5	215.6	219.5	220.5			115.3	118.3	120.2	125.1	128	132.6	135.7	139.6	143.2	148.4	152.1	156.3	161.1
		26.324	1.321	5.768	1.328			286.979	4074.34	10.765			189.3	190.4	193	194.3	195.2	200.3	205.5	210.9	217.4	220.4	224.6	228	230.5			119.3	123.4	125.3	127.3	130.4	131.1	135.2	137.2	140.1	143.7	142	147.2	150.1
		26.112	1.209	5.754	1.209			271.364	4156.73	10.955			187.5	188.6	190.4	194	196.4	199.4	203.2	209	218.4	225.6	227.2	230.5	234.6			105.3	109.3	113.2	117.3	119.1	123.5	125.2	128.2	132.4	136.2	139	142.1	147.6
	SHR+NS 0W	32.678	1.4	5.846	1.753		SHR+NS 0W	321.765	5432.04	8.532
		32.854	1.478	5.982	1.731			326.755	5349.32	9.754
		33.642	1.322	5.902	1.641			330.643	5246.49	9.532
		31.942	1.414	5.793	1.753			329.643	5321.09	8.754
		31.804	1.582	5.834	1.793			336.646	5203.41	9.633
		31.052	1.367	5.772	1.603			326.646	5295.33	8.532
	SHR+NS 12W	31.535	1.475	4.584	1.753		SHR+NS 12W	326.654	5213.24	9.643
		31.854	1.356	4.655	1.784			325.54	5233.21	8.532
		31.684	1.379	4.512	1.643			318.563	5323.34	9.512
		32.746	1.457	4.401	1.689			327.646	5123.24	8.953
		32.974	1.354	4.577	1.694			339.754	5132.32	9.643
		33.642	1.485	4.449	1.703			336.763	5223.42	8.532
	SHR+D-gal 0W	32.274	1.4	5.903	1.763		SHR+D-gal 0W	310.808	5278.42	10.962
		34.873	1.293	5.784	1.833			309.897	5241.57	7.835
		35.955	1.322	5.894	1.769			312.163	4884.35	10.143
		31.828	1.481	5.831	1.722			313.77	4687.23	10.701
		33.249	1.375	5.904	1.758			314.684	4619.18	8.103
		31.971	1.324	5.647	1.723			316.565	5362.45	8.829
	SHR+D-gal 12W	20.476	1.033	5.705	1.058		SHR+D-gal 12W	247.769	3593.13	16.571
		21.977	1.039	5.948	0.9145			252.537	2646.5	16.708
		21.034	0.904	5.857	1.049			253.725	3327.64	15.4144
		21.506	0.849	5.792	1.054			242.257	2778.34	15.3086
		20.767	0.982	5.854	1.027			247.901	2692	16.792
		21.61	0.889	5.792	0.9249			250.319	2773.67	16.992

## Sheet: Figure 2
	Figure 2A The escape latency、 the latency of the target quadrant、the swimming time in the target quadrant、the maximum speed and the total distance in swimming in MWM							Figure 2B The exploratory time and recognition index in NOR test				Figure 2C NeuN+-tagged neurons
	Groups	Escape latency (s)	Latency in target quadrant (s)	Swimming time in target quadrant (s)	Maximum speed in swimming (cm/s)	Total distance in swimming (s)		Groups	Exploratory time（s）	Recognition index (%)		Groups	Mean Fluorescence Intensity of NeuN
	WKY+NS 0W	15.32	4.3446	43.64	300.52	4013.52		WKY+NS 0W	63	0.61		WKY+D-gal 0W	34.804
		13.453	4.46	41.35	315.436	4112.23			62	0.59			31.211
		13.46	2.24	40.32	325.345	3982.42			65	0.6			30.133
		11.454	3.24	39.235	340.35	4233.54			70	0.54		WKY+D-gal 12W	33.16
		15.32	4.24	42.352	311.35	4167.45			69	0.58			28.483
		13.44	4.242	38.234	332.35	4342.53			65	0.62			29.917
	WKY+NS 12W	15.46	5.345	40.232	341.34	4203.24		WKY+NS 12W	59	0.6		SHR+D-gal 0W	29.918
		12.45	4.235	39.35	320.234	4103.33			60	0.59			26.326
		16.325	4.234	42.33	312.234	3803.4			64	0.56			24.818
		13.56	3.24	43.21	320.23	3934.23			63	0.52		SHR+D-gal 12W	33.16
		14.35	5.345	38.342	270.234	4002.24			67	0.59			28.483
		12.45	4.234	39.24	339.234	4012.34			64	0.54			29.917
	WKY+D-gal 0W	13.74	4.35	39.94	318.63	3603.17		WKY+D-gal 0W	50	0.53
		15.05	3.79	38.96	328.58	3962.57			62	0.58
		12.32	4.37	41.96	317.34	4157.26			59	0.54
		15.673	5.04	41.74	316.8	4067.15			67	0.59
		14.24	4.34	37.82	310.68	3974.36			61	0.51
		14.27	4.36	43.66	298.43	4184.57			63	0.57
	WKY+D-gal 12W	20.7	5.69	29.67	229.63	3084.04		WKY+D-gal 12W	54	0.47
		22.95	5.68	30.3	228.2	2949.19			55	0.49
		21.7	6.94	27.3	229.95	2835.62			57	0.51
		20.07	5.69	31.4	211.96	2820.83			62	0.42
		20.94	5.56	28.41	210.07	3153.04			58	0.56
		21.99	5.04	30.51	226.43	3306.8			59	0.53
	SHR+NS 0W	19.98	5.35	36.21	289.3	3789.33		SHR+NS 0W	63	0.52
		20.35	4.325	44.46	274.234	3603.53			60	0.51
		17.764	3.35	39.321	268.35	3734.24			62	0.53
		19.23	5.35	45.35	285.234	3803.52			59	0.57
		18.34	4.676	40.2	270.35	3445.34			58	0.58
		21.34	4.346	36.321	264.234	3534.35			61	0.6
	SHR+NS 12W	20.45	6.346	42.35	240.53	3604.34		SHR+NS 12W	65	0.54
		21.33	5.346	41.34	257.32	3721.24			64	0.56
		21.35	6.345	40.42	248.35	3423.34			59	0.51
		22.353	4.346	38.345	260.54	3634.35			60	0.5
		19.242	5.346	40.42	238.35	3533.32			61	0.49
		18.33	5.879	38.123	259.35	3423.24			62	0.56
	SHR+D-gal 0W	19.98	6.58	41.3	236.06	3746.8		SHR+D-gal 0W	64	0.56
		14.64	5.08	38.465	242.07	3692.73			603	0.51
		18.18	7.46	36.59	269.4	3651.5			57	0.45
		23.91	8.46	39.634	254.4	3288.26			51	0.49
		24.43	4.99	40.634	246.94	3525.17			53	0.52
		23.45	7.45	35.18	235.88	3876.08			60	0.54
	SHR+D-gal 12W	66.75	25.69	22.24	174.252	2214.25		SHR+D-gal 12W	58	0.23
		58.83	24.56	23.85	161.934	2034.07			49	0.26
		60.93	23.56	26.36	200.673	2024.98			53	0.27
		66.58	26.25	25.01	183.895	2442.93			54	0.3
		61.42	25.41	23.77	173.953	2267.55			60	0.25
		62.09	27.04	22.62	181.784	1946.9			57	0.21

## Sheet: Figure 3
	Figure 3B myelin vacuole area of corpus callosum			Figure 3C Cerebral Blood Flow (%)
	Groups	Ratio of Cavitation Area		Groups	week 0	week 4	week 8	week 12
	WKY+D-gal 0W	0.0472113		WKY+D-gal	100	98.57	95.9	92.32
		0.0391294			100	97.25	96.62	94.36
		0.0339569			100	95.12	93.31	92.57
	WKY+D-gal 12W	0.0747869			100	96.52	94.25	91.85
		0.0499213			100	97.23	96.81	94.94
		0.0666293			100	99.01	97.13	96.02
	SHR+D-gal 0W	0.0635845		SHR+D-gal	100	91.4	80.37	72.4
		0.0842826			99.6	89.32	83.53	70.01
		0.0938187			99.4	88.42	79.42	69.34
	SHR+D-gal 12W	0.287543			100	92.52	81.84	71.53
		0.261078			98.9	91.34	80.05	68.43
		0.253858			99.1	90.06	79.55	69.32

## Sheet: Figure 4
	Figure 4A Ratio of CALB/SA in the serum			Figure 4C Expression of GFAP in the cortex astrocytes					Figure 4C Expression of GFAP in the hippocampal astrocytes					Figure 4D Expression of AQP4 in the cortex astrocytes			Figure 4D Expression of AQP4 in the hippocampus astrocytes
	Groups	CALB/ SA index		Groups	Mean Fluorescence Intensity of GFAP	Branch Number of GFAP	Total Branch Length of GFAP in Cortex（μm）		Groups	Mean Fluorescence Intensity of GFAP	Branch Number of GFAP	Total Branch Length of GFAP in Cortex（μm）		Groups	Mean Fluorescence Intensity of AQP4		Groups	Mean Fluorescence Intensity of AQP4
	WKY+D-gal 0W	0.187		WKY+D-gal 0W	34.072	7	167.374		WKY+D-gal 0W	36.927	10	210.376		WKY+D-gal 0W	1.525		WKY+D-gal 0W	3.442
		0.181			30.04	8	149.274			28.837	8	198.298			2.747			2.032
		0.189			37.686	9	170.364			29.357	9	227.361			1.98			2.535
		0.185		WKY+D-gal 12W	25.304	6	161.273		WKY+D-gal 12W	32.892	7	185.389		WKY+D-gal 12W	2.277		WKY+D-gal 12W	5.072
		0.187			32.004	7	144.766			25.005	8	206.651			2.985			5.946
		0.182			27.262	8	166.487			27.235	7	197.366			2.462			4.636
	WKY+D-gal 12W	0.193		SHR+D-gal 0W	21.393	7	137.264		SHR+D-gal 0W	27.519	5	157.274		SHR+D-gal 0W	3.92		SHR+D-gal 0W	5.657
		0.159			28.211	7	150.374			22.547	7	173.184			2.985			6.032
		0.233			24.211	6	169.465			29.843	6	184.834			3.793			5.153
		0.251		SHR+D-gal 12W	8.342	4	98.465		SHR+D-gal 12W	9.193	4	100.384		SHR+D-gal 12W	5.561		SHR+D-gal 12W	8.855
		0.161			14.911	3	113.274			13.322	2	92.174			4.432			8.022
		0.247			10.201	4	85.183			10.046	3	70.384			4.878			7.022
	SHR+D-gal 0W	0.194
		0.186
		0.247
		0.252
		0.259
		0.274
	SHR+D-gal 12W	0.868
		0.865
		0.858
		0.864
		0.863
		0.87

## Sheet: Figure 5
	Figure 5A Expression of Iba-1 in the cortex astrocytes					Figure 5A Expression of Iba-1 in the hippocampal astrocytes					Figure 5B Levels of inflammatory markers
	Groups	Mean Fluorescence Intensity of Iba-1	Branch Number of Iba-1	Total Branch Length of Iba-1 in Cortex（μm）		Groups	Mean Fluorescence Intensity of Iba-1	Branch Number of Iba-1	Total Branch Length of Iba-1 in Cortex（μm）		Groups	IL-6 Concentration in brain (pg/mL)	IL-6 Concentration in serum (pg/mL)	MMP-9 Concentration in brain (ng/mL)	MMP-9 Concentration in serum (ng/mL)	ICAM-1 Concentration in brain (ng/mL)	ICAM-1 Concentration in serum (ng/mL)
	WKY+D-gal 0W	9.458	3	88.938		WKY+D-gal 0W	7.441	3	55.298		WKY+D-gal 0W	117.42	6.082	1510.82	120.443	38.33	2.527
		7.955	3	70.284			7.044	4	40.283			99.45	5.96	1696.12	106.285	42.4	2.682
		11.493	4	78.364			9.594	3	68.223			145.38	4.823	1792.15	104.116	45.17	2.176
	WKY+D-gal 12W	8.987	5	85.283		WKY+D-gal 12W	9.767	4	43.273			121.15	4.956	1194.95	114.374	32.55	2.354
		9.173	4	95.875			8.325	4	62.187			102.88	5.285	923.62	95.399	22.15	2.022
		11.754	3	73.193			9.757	3	67.109			135.26	6.329	1089.79	99.725	28.14	1.958
	SHR+D-gal 0W	9.915	4	79.984		SHR+D-gal 0W	8.332	5	57.184		WKY+D-gal 12W	181.62	5.273	1571.7	113.273	69.94	2.819
		11.922	5	89.118			11.307	5	80.979			147.43	5.828	1520.89	102.763	56.87	2.381
		12.831	4	105.384			9.756	4	67.287			114.18	6.264	1812.53	100.374	47.08	2.152
	SHR+D-gal 12W	19.289	6	147.187		SHR+D-gal 12W	23.794	7	43.273			137.35	5.339	1430.88	106.917	55.79	2.138
		17.685	8	169.475			18.123	7	62.187			125.25	5.727	2129.28	112.781	48.77	2.618
		19.819	8	150.284			21.132	6	67.109			136.15	6.461	2077.72	125.837	51.3	2.901
											SHR+D-gal 0W	120.14	6.878	1057.14	128.63	44.86	2.983
												106.57	5.645	1132.88	114.283	32.82	2.697
												148.62	6.173	1370	100.394	51.82	2.071
												137.46	6.811	1312.49	122.938	52.85	3.017
												126.25	6.537	1494.17	119.461	34.76	3.561
												120.19	5.827	1417.14	109.398	39.59	2.481
											SHR+D-gal 12W	183.56	10.653	1683.91	139.184	78.55	4.762
												172.84	9.982	1890.23	126.461	59.83	3.382
												198.99	9.376	1689.7	111.488	49.65	3.798
												191.22	11.074	1674.9	146.374	57.77	4.563
												178.79	10.954	2329.47	127.361	50.26	4.036
												205.31	10.301	2277.51	114.814	52.43	3.711

## Sheet: Figure 6
	Figure 6A Level of NO			Figure 6B Level of ET-1			Figure 6C Positive expression of CD31			Figure 6D Expression of ZO-1, Occludin, and Claudin-5 in Immunohistochemistry					Figure 6E Expression of ZO-1 and Occludin in WB
	Groups	NO Concentration (μmol/L)		Groups	ET-1 Concentration (pg/mL)		Groups	Area Ratio of CD31（%）		Groups	Area Ratio of ZO-1 (%)	Area Ratio of Occludin (%)	Area Ratio of Claudin-5(%)		Groups	ZO-1 Relative intensity	Occludin Relative intensity
	WKY+D-gal 0W	42.981		WKY+D-gal 0W	0.369		WKY+D-gal 0W	18.327		WKY+D-gal 0W	7.744	10.833	16.327		WKY+D-gal 0W	1.50638	1.56607
		39.782			0.387			17.832			7.649	9.764	19.364			1.62553	1.53551
		39.173			0.349			17.387			9.638	9.262	17.173			1.504	1.7404
		38.833			0.328		WKY+D-gal 12W	21.873		WKY+D-gal 12W	6.287	9.226	15.298		WKY+D-gal 12W	1.55116	1.72385
		40.127			0.427			19.033			6.283	7.863	18.464			1.4308	1.42309
		40.279			0.352			21.892			9.311	7.427	15.365			1.54303	1.37946
	WKY+D-gal 12W	32.856		WKY+D-gal 12W	0.469		SHR+D-gal 0W	21.574		SHR+D-gal 0W	10.387	10.035	14.893		SHR+D-gal 0W	1.3541	1.52119
		30.052			0.51			22.472			8.265	9.737	13.989			1.4914	1.43034
		35.857			0.534			22.294			8.173	8.263	10.354			1.39336	1.28576
		34.55			0.461		SHR+D-gal 12W	41.766		SHR+D-gal 12W	5.798	6.017	8.776		SHR+D-gal 12W	0.409137	0.882585
		33.656			0.469			40.136			5.815	6.732	6.912			0.341311	1.02398
		33.202			0.424			38.163			4.547	5.537	7.019			0.312994	0.944368
	SHR+D-gal 0W	36.63		SHR+D-gal 0W	0.367
		37.658			0.389
		36.531			0.389
		36.975			0.434
		36.572			0.449
		34.714			0.357
	SHR+D-gal 12W	29.995		SHR+D-gal 12W	0.954
		28.341			0.85
		30.417			0.951
		30.783			0.824
		30.414			0.896
		29.687			0.849

## Sheet: Figure 7
	Figure 7A The escape latency、 the latency of the target quadrant、the swimming time in the target quadrant、the maximum speed and the total distance in swimming in MWM							Figure 7B The exploratory time and recognition index in NOR test
	Groups	Escape latency (s)	Latency in target quadrant (s)	Swimming time in target quadrant (s)	Maximum speed in swimming (cm/s)	Total distance in swimming (s)		Groups	Exploratory time（s）	Recognition index (%)
	WKY+D-gal 12W	21.273	5.273	39.273	221.273	3003.17		WKY+D-gal 12W	50	0.47
		25.828	6.828	35.828	225.828	2822.57			62	0.49
		34.264	4.322	30.264	234.264	3157.26			59	0.51
		30.339	3.436	28.339	230.339	2967.15			67	0.42
		15.727	6.32	29.727	215.727	2874.36			61	0.56
		26.461	7.325	26.461	226.461	3084.57			63	0.53
	WKY+D-gal 12W+NT+B	6.082	6.082	36.082	306.082	4084.04		WKY+D-gal 12W+NT+B	50	0.67
		5.96	5.96	35.96	315.96	3946.19			62	0.59
		4.823	4.823	34.823	324.823	3845.62			59	0.61
		4.956	4.956	39.956	304.956	3720.83			67	0.68
		5.285	5.285	40.285	315.285	4132.04			61	0.66
		6.329	3.329	36.329	326.329	4006.8			63	0.63
	SHR+D-gal 12W	64.653	21.273	24.653	164.653	2246.8		SHR+D-gal 12W	58	0.23
		59.982	25.828	21.982	159.982	2392.73			60	0.26
		50.376	24	23.376	180.376	2031.5			57	0.27
		59.943	28.339	24.943	190.943	2148.26			61	0.3
		73.53	24.453	23.53	183.53	2245.17			63	0.25
		65.301	26.461	25.301	205.301	1906.08			60	0.21
	SHR+D-gal 12W+NT+B	6.878	4.878	26.878	326.878	4232.25		SHR+D-gal 12W+NT+B	64	0.63
		5.645	5.645	35.645	315.645	4024.07			60	0.66
		6.173	3.173	30.173	296.173	4134.98			57	0.67
		6.811	6.811	40.811	306.811	3902.93			51	0.6
		6.537	4.537	39.537	316.537	3867.55			53	0.65
		5.827	5.827	35.827	295.827	3946.12			60	0.59
